# Supplementary material for: Body size and lower limb posture during walking in humans
Source: PLoS One. 2017 Feb 13;12(2):e0172112. doi: 10.1371/journal.pone.0172112 (PMC5305206; doi:10.1371/journal.pone.0172112)
Supplement: S1 File — (XLSX) [file pone.0172112.s002.xlsx]

## Sheet: User's guide
Legend
	estimated parameters
	parameters manipulated in the present study (Hora et al. 2017)
	other parameters that can be manipulated
	calculations

## Sheet: Model
			Stance (%)	Hip (°)	Knee (°)	Ankle (°)	Foot angle (°)	Net ankle moment (N m)	Net knee moment (N m)	Net hip moment (N m)	GRFvert (N/kg N)	GRFvert (N)	GRF vector angle (σ´)	GRFap (N)	GRFtot (N)	Heel-COP distance (%subtalar length)	COP x (m)	Ankle x (m)	Ankle y (m)	Knee x (m)	Knee y (m)	Hip x (m)	Hip y (m)	Foot COM x (m)	Foot COM y (m)	Shank COM x (m)	Shank COM y (m)	Thigh COM x (m)	Thigh COM y (m)	virtualMT1x (m)	virtualMT1y (m)	virtual Calcx (m)	virtualCalcy (m)	Hip angular velocity (rad/s)	Knee angular velocity (rad/s)	Ankle angular velocity (rad/s)	Foot velocity x (m/s)	Foot velocity y (m/s)	Shank velocity x (m/s)	Shank velocity y (m/s)	Thigh velocity x (m/s)	Thigh velocity y (m/s)	Hip angular acceleration (rad/s2)	Knee angular acceleration (rad/s2)	Ankle angular acceleration (rad/s2)	Foot acceleration x (m/s2)	Foot acceleration y (m/s2)	Shank acceleration x (m/s2)	Shank acceleration y (m/s2)
Trunk height (mm)	607.4		0	21.6278	-0.861807	-2.97952	25.918				0.061668	41.4258	77.5214	-9.16762	42.4281	0	0	0.00804777	0.110646	-0.153695	0.49283	-0.307792	0.872769	0.0902783	0.0972394	-0.0836604	0.327344	-0.241068	0.708256	0.172509	0.0838326	0	0
Thigh length (mm)	410		1	21.6244	-0.476688	-2.68836	25.2382				0.082182	55.2062	77.6854	-12.0516	56.5063	-0.0001316	-2.52408e-05	0.00935985	0.110543	-0.149787	0.493815	-0.303861	0.873764	0.0914256	0.0961616	-0.0808766	0.327858	-0.237147	0.709246	0.173491	0.0817802	0	0	0.000415267	1.22877	0.889291	0.203216	-0.194035	0.501125	0.0901644	0.705	0.174501
Shank length (mm)	415		2	21.6281	0.0689252	-2.30593	24.3139	-2.40176	18.2043	-102.473	0.108513	72.8943	77.9084	-15.616	74.5483	-0.0001316	-2.52408e-05	0.0111418	0.110378	-0.144374	0.495137	-0.298473	0.875076	0.0929649	0.0946743	-0.0770355	0.328536	-0.231748	0.710562	0.174788	0.078971	0	0	0.0279067	1.70201	1.17789	0.269273	-0.265853	0.68014	0.114396	0.953211	0.224237	3.67014	67.617	-45.4134	9.5476	-10.9726	26.1698	2.83795
Ankle height (mm)	96		3	21.6455	0.8125	-1.79617	23.078	-3.42679	14.1631	-81.173	0.142785	95.9166	78.2033	-20.0322	97.9862	-0.0001316	-2.52408e-05	0.0135201	0.110112	-0.137106	0.496811	-0.291321	0.876703	0.0949854	0.092647	-0.0718851	0.32937	-0.224546	0.71221	0.176451	0.0751824	0	0	0.0489345	2.12267	1.48966	0.329435	-0.339092	0.84709	0.127682	1.18391	0.258292	1.39854	52.0552	-43.8734	7.56352	-10.1253	21.6863	0.764909
Subtalar length (mm)	191.8		4	21.6652	1.67674	-1.17759	21.6149	-4.81362	9.46129	-55.174	0.183998	123.602	78.548	-25.0393	126.113	-0.0001316	-2.52408e-05	0.0163272	0.109731	-0.128583	0.498608	-0.282928	0.878447	0.09732	0.0901915	-0.065837	0.330224	-0.216097	0.713977	0.178313	0.0706525	0	0	0.0463954	2.39018	1.7579	0.369262	-0.399709	0.966833	0.124509	1.35159	0.267209	-1.48051	33.8313	-36.8937	4.89229	-8.50969	15.8658	-1.2789
Posterior pedal moment arm (mm)	55.6		5	21.6806	2.62294	-0.464645	19.9711	-6.52122	6.12745	-34.8009	0.231483	155.5	78.9315	-30.4192	158.447	-0.0001316	-2.52408e-05	0.019468	0.109217	-0.119106	0.500398	-0.273553	0.880195	0.099867	0.0873629	-0.0591036	0.331016	-0.206678	0.715743	0.180266	0.0655087	0	0	0.0293621	2.56992	1.97739	0.394111	-0.45159	1.05684	0.110775	1.4809	0.260401	-3.34902	21.72	-27.4298	2.5906	-6.97282	11.3905	-2.62841
Frame time (s)	0.00661		6	21.6874	3.62332	0.320185	18.1927	-8.58445	3.47492	-15.704	0.283993	190.774	79.3436	-35.8968	194.122	0	0	0.0228481	0.10856	-0.108922	0.502085	-0.263414	0.881864	0.10253	0.0842215	-0.0518656	0.331689	-0.196519	0.71742	0.182212	0.0598827	0	0	0.00212141	2.67732	2.12052	0.40351	-0.49189	1.11741	0.089761	1.57283	0.242049	-4.57698	12.0662	-13.8983	0.279772	-5.00432	7.03643	-3.44587
Body mass (kg)	68.5		7	21.6822	4.65088	1.14155	16.3386	-10.393	1.51139	0.434831	0.339751	228.23	79.669	-41.6041	231.991	0.0141035	0.00270505	0.0263485	0.107764	-0.0983074	0.5036	-0.252765	0.883393	0.105201	0.0808601	-0.0443314	0.332203	-0.185885	0.718943	0.184054	0.053956	0	0	-0.0311455	2.72943	2.16113	0.39781	-0.517747	1.14986	0.0652206	1.62973	0.216839	-5.10189	5.90342	2.6545	-1.80115	-2.77906	3.28061	-3.67332
g (m/s2)	9.80665		8	21.6638	5.69073	1.95713	14.4648	-11.3376	0.108023	12.6028	0.396963	266.662	79.86	-47.6916	270.893	0.0473753	0.00908657	0.0298582	0.106845	-0.0874658	0.504915	-0.241802	0.884758	0.107789	0.0773769	-0.0366645	0.332551	-0.174974	0.720286	0.18572	0.0479088	0	0	-0.0653256	2.75536	2.08543	0.379699	-0.528629	1.16078	0.0411997	1.66104	0.190116	-4.98977	3.52302	20.4847	-3.45197	-0.526587	0.471383	-3.37415
IP vertical location (%COMbody height/100)	0.54		9	21.6328	6.73793	2.72115	12.6225	-12.1368	-0.323274	21.1852	0.454055	305.014	80.0794	-53.3464	309.644	0.0776646	0.0148961	0.0332777	0.10583	-0.0765345	0.506038	-0.230664	0.885964	0.110221	0.0738716	-0.0289858	0.332748	-0.163926	0.721456	0.187164	0.0419133	0	0	-0.0971103	2.77601	1.89032	0.352175	-0.524709	1.15609	0.0206144	1.67488	0.165618	-4.58607	3.48712	37.76	-4.63724	1.62476	-1.52984	-2.73744
anatomical body COM height (m)	0.959355		10	21.5903	7.79342	3.38895	10.8567	-12.7495	0.0315539	27.1336	0.509829	342.48	80.3206	-58.4143	347.426	0.105352	0.0202065	0.0365229	0.104754	-0.0656004	0.506993	-0.219448	0.887033	0.112445	0.0704402	-0.021381	0.332823	-0.152832	0.722476	0.188367	0.0361262	0	0	-0.125954	2.80146	1.58624	0.318395	-0.50715	1.14056	0.00501073	1.67756	0.14534	-4.3544	4.05851	52.421	-5.35267	3.52523	-2.92136	-1.96915
			11	21.5374	8.85989	3.92265	9.20362	-13.1428	0.939867	31.5644	0.563526	378.551	80.5791	-62.811	383.727	0.130788	0.0250851	0.0395296	0.103657	-0.054716	0.507814	-0.208213	0.887996	0.11443	0.0671671	-0.0139076	0.332814	-0.141749	0.723377	0.189331	0.0306772	0	0	-0.154675	2.82966	1.19731	0.281413	-0.478105	1.11747	-0.00541774	1.67306	0.12972	-4.79753	3.47379	62.7488	-5.64204	5.05727	-3.95609	-1.24767
			12	21.4731	9.93674	4.29586	7.68934	-13.2935	2.17925	35.4537	0.614735	412.952	80.8511	-66.506	418.273	0.154293	0.0295934	0.0422551	0.102576	-0.0439233	0.50853	-0.196994	0.888884	0.116165	0.0641197	-0.00660809	0.332752	-0.130714	0.724191	0.190075	0.0256632	0	0	-0.189377	2.84738	0.756704	0.243807	-0.440293	1.08826	-0.0114835	1.66288	0.118173	-6.32777	0.402501	67.8364	-5.58961	6.16419	-4.87378	-0.684643
			13	21.3939	11.0166	4.49582	6.33025	-13.188	3.59801	39.3237	0.663268	445.554	81.1336	-69.5039	450.943	0.176161	0.0337877	0.0446761	0.101545	-0.0332726	0.509159	-0.185817	0.889724	0.117653	0.0613464	0.000479181	0.332662	-0.119765	0.72494	0.190631	0.0211477	0	0	-0.238328	2.83498	0.300515	0.207518	-0.396615	1.05304	-0.0144687	1.64687	0.109812	-9.12684	-5.64871	67.7069	-5.29255	6.842	-5.81369	-0.313925
			14	21.2926	12.0841	4.52348	5.13383	-12.8208	5.1247	43.2154	0.709043	476.303	81.4242	-71.8287	481.689	0.196659	0.0377192	0.0467866	0.10059	-0.0228317	0.509709	-0.174703	0.890544	0.118909	0.0588764	0.00731307	0.332561	-0.108943	0.725642	0.191031	0.0171627	0	0	-0.310034	2.77271	-0.138381	0.173839	-0.349841	1.0114	-0.0156336	1.62442	0.103979	-13.0597	-14.2653	63.1634	-4.84194	7.12579	-6.79364	-0.110117
			15	21.1591	13.1168	4.391	4.10005	-12.192	6.74009	46.8714	0.751993	505.155	81.7204	-73.5109	510.476	0.216029	0.0414344	0.0485939	0.0997296	-0.0126829	0.510181	-0.163666	0.891368	0.119952	0.0567215	0.0138499	0.332455	-0.0982906	0.726314	0.191309	0.0137134	0	0	-0.410977	2.64639	-0.534505	0.143508	-0.302412	0.963225	-0.0159245	1.59539	0.100419	-17.6822	-24.365	55.4332	-4.31155	7.07301	-7.74461	-0.0211595
			16	20.9813	14.0886	4.11862	3.22289	-11.3063	8.43973	49.9605	0.792032	532.052	82.0204	-74.5821	537.254	0.234489	0.0449751	0.0501149	0.098974	-0.00291509	0.510572	-0.152715	0.892226	0.120806	0.0548785	0.0200469	0.33235	-0.0878518	0.72697	0.191497	0.0107831	0	0	-0.543793	2.4506	-0.871208	0.116841	-0.256336	0.909019	-0.0159133	1.56033	0.0991137	-22.3303	-34.553	45.8298	-3.75509	6.75107	-8.56378	0.00448722
			17	20.7472	14.973	3.73111	2.49184	-10.1717	10.2029	52.2526	0.829044	556.915	82.3228	-75.0721	561.952	0.252235	0.0483786	0.0513736	0.0983265	0.00638869	0.510881	-0.141851	0.893144	0.121496	0.0533327	0.0258672	0.332245	-0.077663	0.727624	0.191619	0.0083389	0	0	-0.706184	2.1896	-1.14037	0.0938652	-0.213163	0.850012	-0.0158651	1.52035	0.100001	-26.2717	-43.4912	35.5107	-3.20883	6.2303	-9.16444	0.00392173
			18	20.4464	15.7471	3.25484	1.89325	-8.80018	11.9807	53.6806	0.862893	579.653	82.6265	-75.0115	584.486	0.26944	0.0516785	0.0523981	0.0977845	0.01516	0.51111	-0.131071	0.894146	0.122047	0.0520605	0.0312841	0.33214	-0.0677528	0.728292	0.191695	0.00633658	0	0	-0.891105	1.87565	-1.34066	0.0744198	-0.173972	0.787865	-0.0158615	1.47656	0.10274	-28.8706	-50.1606	25.3673	-2.69569	5.57936	-9.50165	-0.00224147
			19	20.0722	16.3938	2.71562	1.41164	-7.20727	13.703	54.2955	0.893435	600.17	82.9302	-74.4343	604.768	0.286257	0.0549041	0.0532181	0.0973406	0.0233497	0.511264	-0.120376	0.895247	0.12248	0.0510328	0.0362827	0.332035	-0.0581429	0.728983	0.191742	0.00472505	0	1.04083e-17	-1.08785	1.52648	-1.47573	0.0582282	-0.139403	0.7244	-0.0158948	1.42982	0.106661	-29.705	-53.9581	16.034	-2.22915	4.86151	-9.56967	-0.00485829
			20	19.6224	16.9034	2.13705	1.03082	-5.41236	15.2903	54.2076	0.920531	618.372	83.2324	-73.3818	622.711	0.302822	0.0580813	0.0538639	0.0969847	0.0309304	0.511351	-0.109777	0.89645	0.122816	0.0502176	0.0408606	0.33193	-0.0488505	0.729702	0.191769	0.00345051	0	-4.77049e-18	-1.28381	1.16232	-1.55263	0.0449504	-0.109703	0.661354	-0.0159257	1.38059	0.11086	-28.6454	-54.732	7.91405	-1.81608	4.13106	-9.39282	-0.00146502
			21	19.0998	17.2742	1.53959	0.734858	-3.43825	16.668	53.5269	0.944072	634.186	83.5313	-71.9055	638.249	0.319251	0.0612323	0.0543642	0.0967052	0.0378945	0.511378	-0.0992942	0.897745	0.123074	0.0495825	0.0450259	0.331825	-0.0398915	0.730448	0.191784	0.0024599	0	6.07153e-18	-1.46655	0.802921	-1.58035	0.0342196	-0.0847909	0.600227	-0.0159141	1.32903	0.114402	-25.8535	-52.7168	1.22752	-1.45865	3.43055	-9.0104	0.0072022
			22	18.5116	17.5115	0.940011	0.508846	-1.31052	17.7758	52.3382	0.963977	647.557	83.8245	-70.0665	651.337	0.335642	0.0643762	0.0547452	0.09649	0.0442521	0.511357	-0.0889628	0.899112	0.123269	0.0490967	0.0487956	0.33172	-0.0312807	0.731214	0.191792	0.00170336	0	1.95156e-18	-1.62559	0.465408	-1.56886	0.025667	-0.0643508	0.542237	-0.0158305	1.27529	0.116502	-21.7168	-48.4246	-3.94928	-1.1559	2.78999	-8.46686	0.0192158
			23	17.8685	17.6267	0.351255	0.339363	0.943438	18.5715	50.7066	0.980211	658.462	84.1096	-67.9339	661.957	0.352081	0.0675291	0.0550304	0.0963276	0.0500283	0.511297	-0.0788261	0.900523	0.123414	0.0487318	0.0521942	0.331616	-0.0230322	0.731988	0.191797	0.00113603	0	-1.51788e-17	-1.75364	0.162748	-1.52814	0.0189386	-0.0479072	0.488295	-0.0156601	1.21968	0.116662	-16.7606	-42.5379	-7.65888	-0.904685	2.22744	-7.80758	0.0322921
			24	17.1833	17.6348	-0.217482	0.21477	3.29531	19.0326	48.6878	0.992769	666.898	84.3839	-65.5793	670.114	0.368635	0.0707041	0.0552398	0.0962077	0.0552594	0.511208	-0.0689311	0.901946	0.123519	0.0484633	0.0552509	0.331513	-0.0151566	0.732757	0.191799	0.00071895	0	-8.78204e-18	-1.84716	-0.0969434	-1.46761	0.0137071	-0.034904	0.439021	-0.0154036	1.16278	0.114713	-11.5298	-35.7712	-10.0317	-0.700436	1.75054	-7.07496	0.0443177
			25	16.4694	17.5533	-0.760384	0.125298	5.71669	19.1543	46.3415	1.00167	672.878	84.6451	-63.0717	675.828	0.385358	0.0739117	0.0553899	0.0961214	0.0599898	0.511096	-0.0593224	0.903352	0.123595	0.0482704	0.0579981	0.331412	-0.00766022	0.733505	0.1918	0.000419439	0	1.18178e-17	-1.90607	-0.310147	-1.39553	0.00967889	-0.0247652	0.394764	-0.0150742	1.10545	0.11077	-6.51169	-28.7857	-11.2627	-0.537611	1.35854	-6.30757	0.0535752
			26	15.7395	17.3999	-1.27452	0.0629827	8.17426	18.9503	43.6664	1.00696	676.433	84.8913	-60.4742	679.131	0.402294	0.07716	0.0554944	0.0960611	0.0642691	0.510968	-0.0500371	0.904712	0.123647	0.0481359	0.0604697	0.331313	-0.000542526	0.734221	0.1918	0.000210837	0	-1.3417e-17	-1.93325	-0.47749	-1.31871	0.00659988	-0.016944	0.355635	-0.0146953	1.04876	0.105164	-2.09721	-22.1415	-11.5866	-0.410083	1.1234	-5.53912	0.137614
			27	15.005	17.1916	-1.75924	0.0214929	10.6339	18.4441	40.6589	1.00871	677.608	85.1212	-57.8396	680.073	0.419472	0.0804548	0.055564	0.0960208	0.0681488	0.51083	-0.0411005	0.906007	0.123682	0.0480464	0.0626996	0.331218	0.00620443	0.734895	0.1918	7.19483e-05	0	5.74627e-18	-1.93379	-0.602858	-1.24235	0.00425759	-0.00991375	0.321537	-0.013255	0.993868	0.0993854	1.44214	-16.2616	-11.2467	-0.311514	1.13626	-4.79666	0.397472
			28	14.2748	16.9432	-2.21554	-0.00411356	13.1037	17.6472	37.8098	1.00702	676.474	85.3342	-55.2098	678.724	0.436911	0.0837996	0.0556069	0.0960098	0.0716801	0.510698	-0.0325239	0.907235	0.123703	0.0480049	0.0647204	0.331138	0.0125964	0.735535	0.1918	0	4.9432e-10	1.37703e-05	-1.91418	-0.692468	-1.17003	0.00248166	-0.00192273	0.292223	-0.00944074	0.941951	0.0952638	3.9529	-11.428	-10.4768	-0.235795	0.87223	-4.1008	0.320512
			29	13.5551	16.6671	-2.64548	-0.0176539	15.5694	16.6003	35.262	1.00205	673.135	85.5306	-52.6156	675.188	0.45462	0.0871962	0.0556296	0.096042	0.0749121	0.510594	-0.0243032	0.908408	0.123715	0.048021	0.0665628	0.331093	0.018657	0.736155	0.1918	0	9.10452e-09	5.90973e-05	-1.88153	-0.753936	-1.10385	0.00114038	0.00161713	0.267325	-0.00901782	0.894106	0.0875211	5.3979	-7.783	-9.49371	-0.177049	0.16057	-3.46601	-0.250802
			30	12.8496	16.3722	-3.05165	-0.0221032	17.9562	15.3622	32.4524	0.994007	667.73	85.7108	-50.0799	669.605	0.472599	0.0906445	0.055637	0.0960525	0.0778899	0.510455	-0.0164195	0.909461	0.123719	0.0480263	0.0682544	0.331019	0.0244165	0.736692	0.1918	0	1.42719e-08	7.39913e-05	-1.84282	-0.79536	-1.04453	0.000141073	0.000200008	0.246402	-0.0127564	0.851246	0.0757913	5.83516	-5.34712	-8.48188	-0.129666	-0.183864	-2.90061	-0.4888
			31	12.1593	16.0646	-3.43666	-0.0198791	20.2413	13.9657	29.4459	0.983155	660.44	85.8764	-47.614	662.154	0.490838	0.0941428	0.0556333	0.0960472	0.0806543	0.510292	-0.00884092	0.910406	0.123717	0.0480236	0.0698202	0.330924	0.0299105	0.737157	0.1918	0	1.15442e-08	6.6546e-05	-1.80439	-0.824625	-0.991717	-0.0005738	-0.000813548	0.228978	-0.0154798	0.81405	0.0655507	5.39033	-4.03792	-7.57622	-0.0889252	-0.126104	-2.40596	-0.34732
			32	11.4829	15.7476	-3.80283	-0.0130524	22.4269	12.4443	26.4763	0.969822	651.483	86.0293	-45.2219	653.051	0.509323	0.0976881	0.0556219	0.096031	0.0832403	0.510111	-0.00152526	0.911253	0.123711	0.0480155	0.0712815	0.330814	0.0351782	0.737558	0.1918	0	4.97686e-09	4.36935e-05	-1.77156	-0.848741	-0.944368	-0.00103452	-0.00146709	0.214595	-0.0173479	0.782975	0.0568262	4.23142	-3.68638	-6.85038	-0.0512321	0.0553828	-1.9748	-0.0959201
			33	10.8174	15.4217	-4.15197	-0.00355888	24.5054	10.8368	23.5999	0.954383	641.112	86.1716	-42.9023	642.546	0.528029	0.101276	0.055606	0.0960085	0.0856786	0.509917	0.00557776	0.912017	0.123703	0.0480042	0.0726571	0.330695	0.0402614	0.737908	0.1918	0	3.69999e-10	1.19135e-05	-1.74845	-0.873359	-0.901155	-0.00125109	-8.1388e-05	0.202872	-0.0167478	0.758326	0.0513107	2.55581	-4.05822	-6.31867	-0.0141819	0.280942	-1.59365	0.191755
			34	10.1585	15.086	-4.48541	0.00668691	26.4923	9.18344	21.0095	0.937262	629.611	86.3059	-40.6499	630.922	0.546928	0.104901	0.0555888	0.0960065	0.0879957	0.509739	0.0125241	0.912733	0.123694	0.0480144	0.0739635	0.330593	0.0452033	0.738237	0.1918	2.23847e-05	0	-1.03474e-17	-1.73777	-0.90239	-0.860835	-0.001222	0.00224697	0.193527	-0.0148129	0.740251	0.0478497	0.584866	-4.88015	-5.95479	0.0234785	0.189402	-1.24788	0.157721
			35	9.50113	14.7382	-4.80401	0.0157189	28.3765	7.5171	18.6191	0.918922	617.291	86.4349	-38.4589	618.488	0.565985	0.108556	0.0555737	0.0960153	0.0902155	0.509567	0.0193726	0.9134	0.123687	0.0480339	0.0752156	0.330499	0.0500475	0.73854	0.1918	5.26196e-05	0	9.96788e-18	-1.74072	-0.937875	-0.822432	-0.000940703	0.0024225	0.186375	-0.0146628	0.728712	0.0432151	-1.45427	-5.87986	-5.71268	0.061782	-0.0910469	-0.926887	-0.0690517
			36	8.84	14.3756	-5.10836	0.021522	30.1405	5.85606	16.303	0.899848	604.478	86.5612	-36.3231	605.569	0.585163	0.112234	0.0555639	0.0960209	0.0923601	0.509386	0.0261816	0.91401	0.123682	0.0480465	0.0764274	0.330399	0.0548369	0.738808	0.1918	7.20457e-05	0	6.51877e-18	-1.757	-0.980122	-0.785313	-0.000405245	0.00104333	0.181274	-0.0157258	0.723415	0.0378036	-3.35353	-6.82138	-5.54108	0.0995835	-0.256431	-0.626388	-0.18556
			37	8.17029	13.9958	-5.39885	0.0221083	31.7941	4.21401	14.137	0.880528	591.5	86.6873	-34.2367	592.49	0.604417	0.115927	0.055563	0.0960214	0.0944502	0.509195	0.0330056	0.914565	0.123681	0.0480477	0.077612	0.330291	0.0596111	0.73904	0.1918	7.40084e-05	0	4.52654e-18	-1.78506	-1.02805	-0.749179	0.000375791	-0.000967516	0.178094	-0.0171159	0.723808	0.0322882	-4.93838	-7.51884	-5.39162	0.135015	-0.34771	-0.347321	-0.234663
			38	7.48791	13.5969	-5.67583	0.0155969	33.321	2.58574	12.0276	0.861426	578.668	86.8155	-32.1952	579.563	0.623704	0.119626	0.0555739	0.0960151	0.0965049	0.508992	0.0398924	0.915064	0.123687	0.0480337	0.0787818	0.330173	0.0644056	0.739235	0.1918	5.22112e-05	0	5.47522e-18	-1.82229	-1.07952	-0.714036	0.00137965	-0.0035534	0.176682	-0.018828	0.729069	0.0264487	-6.0719	-7.84018	-5.22522	0.165973	0.0501389	-0.0949882	0.196464
			39	6.79	13.1782	-5.93969	0.000348146	34.7531	0.975953	10.1723	0.842968	566.269	86.9477	-30.1955	567.073	0.642973	0.123322	0.0555994	0.0960003	0.0985418	0.508773	0.0468797	0.915505	0.1237	0.0480008	0.0799477	0.330042	0.0692494	0.73939	0.1918	1.16543e-06	0	1.29151e-18	-1.86533	-1.1317	-0.680102	0.00256995	-0.00030468	0.176838	-0.0145186	0.738132	0.0264178	-6.66767	-7.71779	-5.01869	0.190661	0.680212	0.122459	0.849133
			40	6.07502	12.7397	-6.19097	-0.0249444	36.1695	-0.581687	8.92433	0.825526	554.552	87.0853	-28.2346	555.27	0.662176	0.127005	0.0556418	0.0960593	0.100576	0.508619	0.0539934	0.915965	0.123721	0.0480296	0.0811196	0.329981	0.0741637	0.739584	0.1918	0	1.81768e-08	8.35023e-05	-1.91043	-1.18155	-0.647689	0.00390018	0.00543899	0.178301	-0.0076025	0.749745	0.0286091	-6.6991	-7.15496	-4.76909	0.207636	0.592023	0.295082	0.772048
			41	5.34294	12.2832	-6.43029	-0.0611512	37.5542	-2.10523	8.09061	0.809411	543.726	87.2293	-26.3136	544.363	0.68126	0.130666	0.0557025	0.0961453	0.10262	0.508485	0.0612459	0.916392	0.123751	0.0480727	0.0823049	0.329942	0.079161	0.739768	0.1918	0	1.09241e-07	0.000204706	-1.95389	-1.22629	-0.617055	0.0053149	0.00752187	0.180739	-0.00431213	0.762542	0.0266795	-6.19906	-6.21607	-4.49172	0.216006	0.310535	0.413906	0.490684
			42	4.59505	11.8109	-6.65836	-0.108676	38.8937	-3.61856	7.54827	0.794863	533.953	87.38	-24.4333	534.512	0.700173	0.134293	0.0557823	0.0962582	0.104683	0.508367	0.0686364	0.916779	0.123791	0.0481291	0.0835089	0.329924	0.0842445	0.739937	0.1918	0	3.45018e-07	0.000363798	-1.99238	-1.26373	-0.588308	0.00675578	0.00954426	0.183773	-0.00111566	0.775163	0.0241212	-5.2391	-4.99254	-4.2088	0.215824	0.302019	0.474514	0.472944
			43	3.83381	11.326	-6.8759	-0.167458	40.2239	-5.11322	7.34968	0.782055	525.35	87.5372	-22.5952	525.835	0.718863	0.137878	0.0558812	0.0963977	0.106769	0.508266	0.0761514	0.917121	0.123841	0.0481988	0.0847344	0.329927	0.0894087	0.740087	0.1918	0	8.19192e-07	0.000560572	-2.02315	-1.29229	-0.561414	0.00816809	0.0115146	0.187012	0.0019402	0.786349	0.0209153	-3.91341	-3.58102	-3.94123	0.207969	0.289024	0.478148	0.443718
			44	3.06261	10.832	-7.0836	-0.237022	41.5602	-6.59001	7.44384	0.771093	517.986	87.7004	-20.8004	518.403	0.737277	0.14141	0.0559983	0.0965626	0.108878	0.50818	0.0837668	0.91741	0.123899	0.0482813	0.0859812	0.32995	0.0946401	0.740213	0.1918	0	1.64115e-06	0.000793437	-2.04412	-1.31107	-0.536205	0.00950513	0.0133652	0.190094	0.0047503	0.795037	0.017044	-2.33497	-2.08248	-3.70671	0.193799	0.266951	0.430433	0.401098
			45	2.28549	10.3329	-7.28205	-0.316559	42.915	-8.05014	7.7695	0.762021	511.892	87.8687	-19.0498	512.246	0.755364	0.144879	0.0561325	0.096751	0.111009	0.508107	0.0914501	0.91764	0.123966	0.0483755	0.0872474	0.32999	0.0999191	0.740312	0.1918	0	2.9274e-06	0.00105969	-2.05402	-1.31982	-0.512411	0.0107301	0.0150436	0.192702	0.00724272	0.800414	0.0125685	-0.626415	-0.602658	-3.52183	0.174848	0.238135	0.338509	0.350145
			46	1.5068	9.83234	-7.47173	-0.405012	44.2976	-9.49418	8.26008	0.754829	507.06	88.041	-17.3435	507.357	0.773073	0.148275	0.056282	0.0969604	0.113155	0.508045	0.0991633	0.917806	0.124041	0.0484802	0.0885288	0.330045	0.105222	0.74038	0.1918	0	4.79191e-06	0.00135578	-2.0524	-1.31904	-0.489647	0.0118166	0.0165133	0.194569	0.00937921	0.801936	0.00761338	1.0924	0.76196	-3.39662	0.152646	0.2049	0.210997	0.295559
			47	0.730897	9.3338	-7.65293	-0.501163	45.715	-10.9199	8.83784	0.749471	503.461	88.216	-15.6809	503.706	0.790355	0.15159	0.0564449	0.0971876	0.115307	0.507992	0.106866	0.917905	0.124122	0.0485938	0.0898196	0.330114	0.110521	0.740413	0.1918	0	7.33718e-06	0.00167764	-2.03958	-1.30975	-0.467508	0.0127481	0.0177524	0.195492	0.01115	0.799337	0.00234105	2.72483	1.95662	-3.3209	0.128659	0.169445	0.0606889	0.240978
			48	-0.0380803	8.84028	-7.82584	-0.603706	47.1715	-12.3206	9.4081	0.745876	501.046	88.3925	-14.0608	501.243	0.807164	0.154814	0.0566191	0.0974297	0.117455	0.507946	0.114516	0.917936	0.12421	0.0487149	0.0911132	0.330193	0.115789	0.74041	0.1918	0	1.06468e-05	0.0020209	-2.01638	-1.29317	-0.445745	0.0135175	0.0187534	0.195371	0.0125649	0.792646	-0.00307865	4.203	2.98109	-3.25746	0.104314	0.133869	-0.0937466	0.188619
			49	-0.796409	8.35429	-7.99056	-0.711329	48.6696	-13.6864	9.86598	0.74396	499.759	88.5694	-12.4812	499.915	0.823454	0.157939	0.0568023	0.0976835	0.119589	0.507906	0.122076	0.917899	0.124301	0.0488417	0.0924024	0.33028	0.120999	0.740372	0.1918	0	1.47812e-05	0.00238114	-1.98401	-1.27034	-0.424444	0.0141271	0.0195222	0.194253	0.0136435	0.782222	-0.00849648	5.48278	3.87469	-3.15659	0.0812252	0.100474	-0.229647	0.140062
			50	-1.54087	7.87806	-8.14734	-0.822784	50.2109	-15.0075	10.1165	0.743641	499.545	88.7455	-10.9391	499.665	0.839185	0.160956	0.0569926	0.0979459	0.121699	0.50787	0.129513	0.917796	0.124396	0.048973	0.0936812	0.330373	0.12613	0.740298	0.1918	0	1.97759e-05	0.00275421	-1.9439	-1.24195	-0.404015	0.0145913	0.0200816	0.192335	0.0144166	0.768734	-0.0137927	6.5319	4.67859	-2.98683	0.0614496	0.0720883	-0.325897	0.0977818
			51	-2.26881	7.41358	-8.29658	-0.937001	51.7965	-16.2765	10.0864	0.744843	500.352	88.9203	-9.42989	500.441	0.854317	0.163858	0.0571881	0.0982144	0.123779	0.507837	0.1368	0.91763	0.124494	0.0491072	0.0949451	0.33047	0.131162	0.74019	0.1918	0	2.56474e-05	0.00313651	-1.89766	-1.20849	-0.384959	0.0149395	0.0204752	0.189944	0.0149362	0.753098	-0.0188692	7.31777	5.40851	-2.74939	0.0474576	0.052021	-0.366451	0.065728
			52	-2.97825	6.96269	-8.43892	-1.05321	53.4274	-17.4896	9.73333	0.747504	502.14	89.0933	-7.94705	502.203	0.868815	0.166639	0.0573876	0.0984873	0.125826	0.507805	0.143921	0.917406	0.124594	0.0492436	0.0961922	0.330571	0.136086	0.740049	0.1918	0	3.24035e-05	0.00352547	-1.84715	-1.17044	-0.367668	0.0152187	0.0207694	0.187491	0.0152855	0.73641	-0.0236398	7.81902	6.06398	-2.46659	0.041454	0.0431197	-0.342212	0.0477595
			53	-3.66794	6.52703	-8.57507	-1.17109	55.105	-18.6476	9.05671	0.751574	504.874	89.2645	-6.48164	504.915	0.882647	0.169292	0.0575905	0.0987636	0.127843	0.507774	0.150867	0.917127	0.124695	0.0493818	0.0974237	0.330673	0.140897	0.739877	0.1918	0	4.00623e-05	0.00391998	-1.79429	-1.12832	-0.35235	0.0154875	0.0210452	0.18542	0.0155676	0.71982	-0.0280361	8.04522	6.64937	-2.15728	0.0442218	0.0462229	-0.253004	0.0447024
			54	-4.33734	6.10804	-8.70581	-1.29076	56.8301	-19.7539	8.09046	0.75701	508.525	89.4342	-5.02216	508.55	0.895785	0.171811	0.0577971	0.0990437	0.129837	0.507743	0.157641	0.916799	0.124799	0.0495219	0.0986435	0.330776	0.145602	0.739678	0.1918	0	4.86685e-05	0.00432052	-1.7408	-1.08254	-0.339148	0.0158033	0.0213804	0.184146	0.0158764	0.704383	-0.0320262	8.04001	7.18538	-1.82638	0.0549877	0.0600331	-0.105875	0.0539255
			55	-4.98651	5.70706	-8.83196	-1.41279	58.6038	-20.8128	6.88342	0.763777	513.071	89.603	-3.55488	513.084	0.908205	0.174194	0.0580083	0.0993289	0.131818	0.507713	0.164255	0.916427	0.124904	0.0496644	0.0998581	0.330882	0.150209	0.739454	0.1918	0	5.83055e-05	0.00472891	-1.688	-1.03333	-0.328206	0.0162144	0.0218389	0.18402	0.0162805	0.690964	-0.0356194	7.8648	7.70193	-1.47594	0.0724048	0.082498	0.0890229	0.0718075
			56	-5.61592	5.32535	-8.95441	-1.53805	60.4256	-21.8257	5.47093	0.771836	518.485	89.7719	-2.06426	518.489	0.919887	0.176434	0.0582258	0.0996211	0.1338	0.507682	0.170725	0.916016	0.125013	0.0498106	0.101076	0.330992	0.154736	0.739207	0.1918	0	6.91013e-05	0.00514806	-1.63682	-0.98072	-0.319636	0.0167605	0.022471	0.185323	0.0168257	0.680214	-0.0388516	7.56821	8.22173	-1.11535	0.0957541	0.112434	0.324098	0.096384
			57	-6.22632	4.96421	-9.07407	-1.66765	62.2942	-22.7897	3.8616	0.781143	524.737	89.9418	-0.53345	524.738	0.930816	0.17853	0.0584515	0.099923	0.1358	0.507651	0.177073	0.915568	0.125126	0.0499615	0.102308	0.331105	0.159202	0.73894	0.1918	0	8.12369e-05	0.00558175	-1.58795	-0.924639	-0.313461	0.0174803	0.0233252	0.188305	0.0175547	0.672684	-0.0417673	7.1736	8.75634	-0.760451	0.125343	0.150028	0.597082	0.127904
			58	-6.81871	4.62498	-9.19184	-1.80304	64.2065	-23.6992	2.05309	0.791647	531.793	90.1138	1.05588	531.794	0.94098	0.18048	0.058688	0.100238	0.137837	0.50762	0.183326	0.915089	0.125244	0.0501189	0.103566	0.331224	0.163629	0.738655	0.1918	0	9.49619e-05	0.00603476	-1.54199	-0.864962	-0.309583	0.0184175	0.0244544	0.193217	0.0185166	0.668893	-0.0444107	6.68949	9.30698	-0.430166	0.161882	0.195956	0.907539	0.16738
			59	-7.3943	4.30904	-9.30856	-1.94597	66.1581	-24.548	0.0501641	0.803285	539.611	90.2892	2.72343	539.618	0.950375	0.182282	0.0589384	0.10057	0.139933	0.507589	0.189512	0.91458	0.125369	0.0502848	0.104862	0.33135	0.168045	0.738353	0.1918	0	0.000110613	0.00651297	-1.49952	-0.801601	-0.307774	0.0196204	0.0259158	0.200303	0.0197675	0.669335	-0.0468254	6.1234	9.86701	-0.145592	0.205877	0.250554	1.25302	0.215397
			60	-7.95452	4.01781	-9.42496	-2.09856	68.1428	-25.3306	-2.12543	0.815986	548.143	90.4694	4.49049	548.161	0.958997	0.183936	0.0592067	0.100923	0.142111	0.507558	0.195668	0.914045	0.125503	0.0504615	0.106214	0.331485	0.172478	0.738036	0.1918	0	0.000128637	0.00702343	-1.46104	-0.73452	-0.307658	0.0211392	0.0277667	0.209782	0.0213642	0.674436	-0.0490551	5.49421	10.4286	0.0698589	0.25736	0.313446	1.62721	0.271662
			61	-8.50096	3.75268	-9.5416	-2.26324	70.1528	-26.0402	-4.44605	0.829664	557.331	90.6558	6.37953	557.368	0.96685	0.185442	0.0594974	0.101304	0.144398	0.507527	0.201828	0.913484	0.125649	0.0506519	0.107636	0.331632	0.176961	0.737705	0.1918	0	0.000149616	0.00757431	-1.42688	-0.663735	-0.308697	0.0230227	0.0300595	0.221814	0.0233588	0.684481	-0.0511422	4.83245	10.993	0.195116	0.316154	0.3839	2.02278	0.335289
			62	-9.03532	3.51506	-9.65879	-2.44278	72.1778	-26.6651	-6.8979	0.844218	567.108	90.85	8.41382	567.171	0.973942	0.186802	0.0598154	0.101718	0.146818	0.507495	0.208032	0.9129	0.125808	0.0508589	0.109146	0.331794	0.181527	0.73736	0.1918	0	0.000174292	0.00817483	-1.39715	-0.589192	-0.310238	0.0253188	0.0328419	0.236523	0.0257967	0.699633	-0.0531268	4.17755	11.5854	0.22082	0.382291	0.461347	2.43619	0.404991
			63	-9.55924	3.3064	-9.77659	-2.64024	74.205	-27.1896	-9.48008	0.859527	577.392	91.0534	10.6168	577.489	0.980286	0.188019	0.0601668	0.102172	0.149401	0.507465	0.214319	0.912293	0.125983	0.051086	0.110763	0.331973	0.18621	0.737002	0.1918	0	0.000203602	0.00883518	-1.37166	-0.510576	-0.311617	0.0280766	0.0361585	0.254021	0.0287128	0.719972	-0.0550503	3.5729	12.2483	0.150991	0.455879	0.545185	2.86719	0.478644
			64	-10.0743	3.12832	-9.89482	-2.85897	76.2194	-27.5965	-12.1875	0.875447	588.086	91.2675	13.0118	588.23	0.985899	0.189096	0.0605578	0.102674	0.152174	0.507435	0.220729	0.911663	0.126179	0.0513369	0.112504	0.332173	0.191045	0.736632	0.1918	0	0.000238728	0.00956656	-1.34992	-0.42727	-0.312234	0.0313455	0.0400492	0.274427	0.0321244	0.74552	-0.056963	3.06232	13.0229	-0.00231386	0.536577	0.634094	3.31407	0.552638
			65	-10.5817	2.98276	-10.0131	-3.1026	78.2039	-27.8695	-14.9998	0.891823	599.087	91.4936	15.6212	599.29	0.990804	0.190036	0.0609956	0.103231	0.155167	0.507405	0.227299	0.91101	0.126398	0.0516155	0.11439	0.332398	0.196066	0.736249	0.1918	0	0.000281137	0.010381	-1.33117	-0.338413	-0.311586	0.0351701	0.0445413	0.297833	0.0360187	0.776192	-0.0589299	2.68555	13.9333	-0.225372	0.623343	0.725732	3.7707	0.621888
			66	-11.0826	2.87199	-10.1308	-3.37493	80.14	-27.9929	-17.8852	0.908484	610.279	91.7331	18.4657	610.558	0.995025	0.190846	0.0614877	0.103852	0.158408	0.507375	0.234066	0.910334	0.126644	0.0519258	0.116442	0.33265	0.201306	0.735853	0.1918	0	0.000332641	0.0112912	-1.31442	-0.243071	-0.309255	0.0395861	0.0496434	0.324276	0.0403457	0.811767	-0.0610347	2.47402	14.9838	-0.506942	0.714701	0.817126	4.22739	0.680677
			67	-11.5773	2.79865	-10.2473	-3.67984	82.0082	-27.9499	-20.8127	0.925252	621.543	91.987	21.5635	621.917	0.998597	0.191531	0.0620422	0.104544	0.161928	0.507344	0.241062	0.909634	0.126921	0.0522718	0.118677	0.332931	0.206797	0.735442	0.1918	0	0.000395442	0.01231	-1.29847	-0.140328	-0.304884	0.0446185	0.0553437	0.353719	0.0450172	0.851874	-0.0633778	2.44818	16.1654	-0.840021	0.809279	0.905402	4.67409	0.723762
			68	-12.0661	2.7657	-10.3618	-4.02122	83.7871	-27.7209	-23.7633	0.941927	632.745	92.2562	24.929	633.235	1.00155	0.192098	0.0626674	0.105315	0.165754	0.507307	0.248317	0.908908	0.127234	0.0526574	0.121118	0.333245	0.212568	0.735015	0.1918	0	0.000472184	0.0134502	-1.28205	-0.0293652	-0.298149	0.0502847	0.0616128	0.386067	0.0499139	0.896025	-0.066072	2.61347	17.4607	-1.22301	0.906317	0.988444	5.10349	0.747267
			69	-12.5484	2.77641	-10.4732	-4.40286	85.4538	-27.2846	-26.7274	0.958293	643.738	92.5413	28.5717	644.372	1.00393	0.192554	0.0633717	0.106173	0.169914	0.507263	0.255855	0.908155	0.127586	0.0530863	0.123781	0.333591	0.218643	0.734569	0.1918	0	0.000566016	0.0147242	-1.26392	0.0905031	-0.288716	0.0566	0.0684109	0.421187	0.0548961	0.943683	-0.0692377	2.96385	18.8462	-1.66211	1.00573	1.06494	5.51081	0.748906
			70	-13.0235	2.83425	-10.5805	-4.82844	86.9832	-26.619	-29.6955	0.974106	654.361	92.8429	32.4947	655.167	1.00578	0.192909	0.0641639	0.107124	0.174432	0.507206	0.263693	0.907372	0.127982	0.0535618	0.126686	0.33397	0.225043	0.7341	0.1918	0	0.00068066	0.0161443	-1.24287	0.219782	-0.276176	0.0635805	0.0756914	0.45892	0.0598144	0.994275	-0.0729948	3.48634	20.2898	-2.17511	1.10795	1.13419	5.89196	0.728018
			71	-13.4898	2.94288	-10.6824	-5.30155	88.349	-25.7033	-32.6539	0.989101	664.434	93.161	36.6943	665.447	1.00714	0.19317	0.0650528	0.108174	0.17933	0.50713	0.271846	0.906555	0.128426	0.0540869	0.129848	0.334382	0.231787	0.733604	0.1918	0	0.000820483	0.0177219	-1.21783	0.358735	-0.259961	0.0712471	0.0834049	0.499079	0.0645205	1.0472	-0.077452	4.16381	21.7504	-2.79434	1.21394	1.19603	6.24286	0.685817
			72	-13.9459	3.10598	-10.7774	-5.8257	89.5233	-24.5183	-35.5841	1.00299	673.765	93.4957	41.1583	675.021	1.00808	0.193349	0.0660477	0.109329	0.18463	0.507026	0.280322	0.905703	0.128924	0.0546644	0.133284	0.334823	0.238887	0.733076	0.1918	0	0.000990593	0.0194682	-1.18782	0.507323	-0.239235	0.0796288	0.0915029	0.54145	0.0688809	1.10183	-0.0826913	4.97862	23.1829	-3.56545	1.32522	1.25081	6.55979	0.625411
			73	-14.3896	3.32715	-10.8636	-6.40433	90.4776	-23.0467	-38.4682	1.01547	682.147	93.8466	45.8652	683.687	1.00863	0.193455	0.0671582	0.110593	0.190347	0.506888	0.289123	0.904812	0.129479	0.0552966	0.137006	0.335292	0.246353	0.732511	0.1918	0	0.00119693	0.0213942	-1.15201	0.665212	-0.212826	0.0887665	0.0999406	0.585799	0.0727885	1.1575	-0.0887539	5.91418	24.5447	-4.54456	1.44403	1.2995	6.84112	0.551798
			74	-14.8185	3.60984	-10.9386	-7.04095	91.1822	-21.2731	-41.2942	1.02621	689.363	94.2132	50.7831	691.231	1.00886	0.193499	0.0683947	0.111971	0.196496	0.506706	0.298248	0.903879	0.130097	0.0559856	0.141028	0.335786	0.254189	0.731903	0.1918	0	0.0014464	0.0235106	-1.10964	0.831803	-0.179156	0.0987189	0.108682	0.63189	0.0761757	1.21356	-0.0956265	6.95443	25.801	-5.79517	1.57355	1.34371	7.08884	0.471649
			75	-15.2301	3.9572	-10.9993	-7.73918	91.6063	-19.1855	-44.0539	1.03487	695.178	94.5947	55.8684	697.42	1.00883	0.193494	0.0697683	0.113467	0.203086	0.50647	0.307689	0.902902	0.130784	0.0567334	0.14536	0.336299	0.262396	0.731247	0.1918	0	0.00174704	0.0258285	-1.06007	1.0063	-0.136214	0.109569	0.117704	0.679514	0.0790236	1.26938	-0.103233	8.08597	26.9254	-7.38585	1.71779	1.38538	7.30827	0.392693
			76	-15.6214	4.37206	-11.0417	-8.50295	91.7189	-16.7773	-46.7359	1.04108	699.352	94.9903	61.0658	702.013	1.0086	0.19345	0.0712917	0.115083	0.210127	0.506171	0.317435	0.901879	0.131546	0.0575417	0.150011	0.33683	0.270971	0.730538	0.1918	0	0.00210822	0.0283596	-1.00274	1.18776	-0.0815153	0.121428	0.126997	0.728505	0.0813671	1.32437	-0.111427	9.3008	27.8969	-9.39209	1.88147	1.42636	7.50637	0.323345
			77	-15.9896	4.85687	-11.061	-9.33663	91.4882	-14.0486	-49.3248	1.04447	701.63	95.3986	66.3068	704.756	1.00824	0.193381	0.0729789	0.116825	0.21762	0.505803	0.327469	0.900813	0.132389	0.0584123	0.154991	0.337375	0.279905	0.729773	0.1918	0	0.00254093	0.0311166	-0.937115	1.3751	-0.0120501	0.134442	0.136561	0.778748	0.0832983	1.37801	-0.119983	10.5998	28.7034	-11.8917	2.06986	1.46799	7.6918	0.271845
			78	-16.3313	5.41363	-11.0509	-10.2452	90.8815	-11.0056	-51.8104	1.04465	701.747	95.8185	71.5099	705.381	1.00781	0.193298	0.0748463	0.118694	0.225569	0.505356	0.337772	0.899705	0.133323	0.059347	0.160306	0.337931	0.289188	0.728952	0.1918	0	0.00305814	0.0341138	-0.862612	1.56722	0.0756935	0.148792	0.146404	0.830191	0.0849609	1.42982	-0.128593	11.9922	29.352	-14.9498	2.28856	1.51065	7.87664	0.24437
			79	-16.643	6.04396	-11.0037	-11.2344	89.8654	-7.66002	-54.1981	1.04119	699.426	96.2483	76.5792	703.606	1.00738	0.193216	0.0769129	0.120695	0.233972	0.504827	0.348319	0.898559	0.134356	0.0603477	0.165966	0.338498	0.298807	0.728073	0.1918	0	0.00367523	0.0373672	-0.778578	1.76313	0.185586	0.164697	0.156532	0.882877	0.0865288	1.47938	-0.136895	13.4914	29.8742	-18.6045	2.5433	1.55329	8.07813	0.242959
			80	-16.921	6.74912	-10.9103	-12.311	88.4055	-4.02909	-56.5182	1.03368	694.379	96.6865	81.4049	699.135	1.00702	0.193146	0.0792009	0.122833	0.242829	0.504213	0.359084	0.897386	0.1355	0.0614164	0.171978	0.339075	0.308745	0.727142	0.1918	0	0.0044105	0.0408952	-0.684256	1.96215	0.321645	0.182414	0.166938	0.936984	0.0881728	1.52648	-0.144517	15.1082	30.3277	-22.8538	2.83962	1.59301	8.31973	0.263059
			81	-17.1613	7.53019	-10.76	-13.4826	86.4682	-0.136214	-58.8282	1.02167	686.314	97.1312	85.8646	691.664	1.00679	0.193103	0.081736	0.125109	0.252136	0.503512	0.370039	0.896194	0.136768	0.0625547	0.178353	0.339664	0.318987	0.726163	0.1918	0	0.00528585	0.0447182	-0.578848	2.16406	0.487713	0.202236	0.177591	0.992864	0.0900065	1.57109	-0.151149	16.8422	30.7907	-27.6434	3.1822	1.62427	8.62976	0.290967
			82	-17.3594	8.38829	-10.5409	-14.758	84.0223	3.98582	-61.1969	1.00475	674.945	97.5807	89.8257	680.896	1.00677	0.193098	0.084548	0.127528	0.261894	0.502726	0.381155	0.894997	0.138174	0.0637641	0.185103	0.340265	0.329515	0.725144	0.1918	0	0.00632744	0.0488587	-0.461602	2.36921	0.68709	0.224483	0.188411	1.05107	0.0920194	1.61356	-0.156648	18.6797	31.3463	-32.8642	3.57362	1.63807	9.03597	0.302303
			83	-17.5109	9.32475	-10.2396	-16.1472	81.0426	8.29149	-63.6872	0.982521	660.014	98.0333	93.1503	666.555	1.00701	0.193145	0.0876713	0.130091	0.272109	0.501854	0.392407	0.893809	0.139736	0.0650455	0.192248	0.34088	0.340318	0.724092	0.1918	0	0.00756646	0.0533408	-0.331903	2.57846	0.922178	0.24948	0.199246	1.11232	0.0940029	1.6545	-0.161132	20.5876	32.0644	-38.3496	4.01287	1.62121	9.5591	0.261219
			84	-17.6108	10.3413	-9.84237	-17.661	77.5134	12.7188	-66.3336	0.95467	641.305	98.4875	95.701	648.406	1.0076	0.193257	0.0911443	0.132796	0.282792	0.500895	0.403772	0.892639	0.141472	0.0663982	0.199808	0.341508	0.351388	0.723014	0.1918	0	0.00903987	0.0581891	-0.189433	2.7931	1.19407	0.277533	0.209844	1.17744	0.0954727	1.69481	-0.165093	22.513	32.9858	-43.8712	4.49335	1.55588	10.2057	0.120945
			85	-17.6544	11.4404	-9.33516	-19.3108	73.433	17.1872	-69.1247	0.920979	618.673	98.9422	97.348	626.285	1.00858	0.193445	0.0950092	0.135639	0.293959	0.499843	0.415237	0.891495	0.143405	0.0678196	0.207813	0.342143	0.362723	0.72191	0.1918	0	0.0107909	0.0634268	-0.0342805	3.01453	1.50216	0.308882	0.219815	1.24724	0.0956018	1.73556	-0.169475	24.3846	34.117	-49.1365	5.00103	1.4202	10.9627	-0.174205
			86	-17.6368	12.6247	-8.70457	-21.1081	68.819	21.5973	-71.9982	0.88138	592.072	99.3964	97.9782	600.124	1.01002	0.193722	0.0993111	0.138608	0.305635	0.498685	0.426793	0.890375	0.145556	0.0693041	0.216297	0.342772	0.374332	0.720773	0.1918	0	0.0128693	0.0690728	0.132931	3.24412	1.84366	0.343646	0.228619	1.32237	0.0931697	1.77783	-0.175742	26.1164	35.4391	-53.7835	5.5131	1.19002	11.7959	-0.685405
			87	-17.5537	13.8976	-7.93869	-23.0638	63.7138	25.8315	-74.8278	0.836002	561.589	99.8497	97.5055	569.991	1.01198	0.194098	0.104095	0.141684	0.317852	0.497399	0.438442	0.889264	0.147948	0.0708419	0.225295	0.343374	0.386226	0.719586	0.1918	0	0.0153308	0.0751389	0.310978	3.48304	2.21317	0.381765	0.235547	1.40318	0.0865408	1.82255	-0.18591	27.6186	36.9179	-57.39	5.997	0.84174	12.6477	-1.47325
			88	-17.4013	15.2629	-7.0282	-25.1872	58.1886	29.7543	-77.4054	0.785218	527.474	100.302	95.8806	536.118	1.01451	0.194584	0.109405	0.144836	0.330643	0.495947	0.45019	0.888131	0.150602	0.072418	0.234847	0.343916	0.398426	0.718315	0.1918	0	0.0182359	0.0816256	0.498048	3.73218	2.60235	0.422927	0.239746	1.48957	0.0736933	1.87038	-0.202514	28.8009	38.4974	-59.4978	6.41016	0.356175	13.4349	-2.58829
			89	-17.1764	16.7246	-5.96753	-27.4847	52.3461	33.2109	-79.4025	0.729681	490.168	100.755	93.1023	498.931	1.01767	0.195189	0.115277	0.148023	0.344043	0.494276	0.46205	0.886927	0.153539	0.0740114	0.244987	0.344348	0.410953	0.716909	0.1918	0	0.0216477	0.0885179	0.691726	3.99198	2.99974	0.466507	0.240256	1.58079	0.0523236	1.92144	-0.228487	29.5812	40.0751	-59.6627	6.70038	-0.276916	14.0431	-4.05683
			90	-16.8773	18.2867	-4.75605	-29.9591	46.3191	36.0291	-80.3428	0.67034	450.305	101.207	89.2233	459.059	1.02149	0.195921	0.121739	0.151188	0.358081	0.492316	0.474036	0.885577	0.15677	0.0755942	0.255745	0.344608	0.423827	0.715295	0.1918	0	0.0256279	0.0957814	0.889111	4.26197	3.39109	0.511506	0.236086	1.67522	0.020062	1.975	-0.266874	29.9035	41.4871	-57.5199	6.80845	-1.05353	14.3266	-5.86408
			91	-16.503	19.9528	-3.39895	-32.608	40.2633	38.027	-79.6059	0.608407	408.701	101.662	84.3521	417.315	1.02601	0.196789	0.128802	0.154265	0.372774	0.489977	0.486158	0.883987	0.160301	0.0771324	0.267134	0.344614	0.437062	0.713381	0.1918	0	0.0302321	0.103359	1.08705	4.54043	3.76015	0.556515	0.226328	1.77019	-0.0251996	2.02914	-0.320397	29.7544	42.5055	-52.8448	6.67312	-1.95038	14.1168	-7.93877
			92	-16.0539	21.7258	-1.90792	-35.423	34.3466	39.0314	-76.5118	0.545294	366.304	102.118	78.6482	374.653	1.03127	0.197798	0.136454	0.157173	0.388117	0.487158	0.498409	0.882045	0.164127	0.0785863	0.279147	0.344275	0.450653	0.711059	0.1918	0	0.0355031	0.111169	1.28246	4.8239	4.0897	0.599724	0.210302	1.86184	-0.0848886	2.0805	-0.390901	29.163	42.856	-45.629	6.24199	-2.92076	13.2502	-10.1442
			93	-15.5316	23.6067	-0.301206	-38.3883	28.7326	38.8951	-70.4052	0.482501	324.123	102.576	72.3089	332.091	1.03729	0.198953	0.144658	0.159825	0.404074	0.483752	0.510762	0.879627	0.168229	0.0799126	0.291747	0.343491	0.464566	0.708213	0.1918	0	0.0414632	0.119105	1.47258	5.10699	4.36336	0.639034	0.187716	1.94535	-0.159306	2.12435	-0.478795	28.2051	42.2702	-36.029	5.4765	-3.89608	11.5895	-12.2857
			94	-14.9385	25.5941	1.39711	-41.4809	23.5648	37.4981	-60.6612	0.421485	283.135	103.036	65.5528	290.624	1.04409	0.200256	0.15335	0.162136	0.420571	0.479654	0.523156	0.876613	0.172575	0.0810679	0.304864	0.342168	0.478737	0.70473	0.1918	0	0.0481079	0.127043	1.65534	5.38271	4.566	0.672124	0.158795	2.01506	-0.247306	2.15471	-0.582638	27.0046	40.5086	-24.2006	4.34593	-4.79264	9.01845	-14.1261
			95	-14.2778	27.6838	3.15731	-44.6701	18.9514	34.8667	-47.4441	0.363549	244.216	103.494	58.603	251.149	1.05166	0.201709	0.162429	0.164024	0.437486	0.474779	0.535486	0.872895	0.177115	0.0820119	0.318386	0.340222	0.493052	0.700511	0.1918	0	0.0553982	0.13484	1.82959	5.64252	4.68329	0.696487	0.124357	2.06458	-0.346053	2.16442	-0.69883	25.5269	37.3615	-11.0089	2.90819	-5.51047	5.63983	-15.4166
			96	-13.5527	29.868	4.94447	-47.9164	14.9626	31.1104	-31.2874	0.30982	208.123	103.946	51.682	214.444	1.06001	0.20331	0.171765	0.165424	0.454645	0.469074	0.547599	0.868398	0.181782	0.0827119	0.332158	0.337594	0.50735	0.695491	0.1918	0	0.0632528	0.142348	1.9928	5.87663	4.71154	0.71057	0.0859471	2.08962	-0.451114	2.14887	-0.822091	23.7132	32.734	2.72161	1.24718	-5.96033	1.64002	-15.9477
			97	-12.7683	32.1351	6.72607	-51.1806	11.6304	25.905	-9.99833	0.261016	175.339	104.387	44.9769	181.016	1.06912	0.205058	0.181217	0.166296	0.471859	0.462526	0.559338	0.863085	0.186508	0.0831481	0.346011	0.334258	0.52146	0.689643	0.1918	0	0.0715669	0.149436	2.14307	6.07526	4.64731	0.712975	0.0455615	2.08626	-0.556881	2.10375	-0.945679	22.278	26.6808	19.6377	-0.877279	-6.07455	-3.53878	-15.4449
			98	-11.9294	34.4697	8.46458	-54.4149	8.91833	20.1584	11.2695	0.217578	146.159	104.81	38.644	151.182	1.07897	0.206946	0.190616	0.166628	0.488892	0.45517	0.570497	0.856967	0.191208	0.0833142	0.359738	0.330232	0.535162	0.682989	0.1918	0	0.0801894	0.155982	2.28732	6.22935	4.45193	0.698972	0.00564148	2.04283	-0.655296	2.01419	-1.05876	20.0852	19.1789	34.4408	-2.88578	-5.82255	-8.52608	-14.0134
			99	-11.0358	36.8535	10.0982	-57.5386				0.180653	121.355	105.2	32.9717	125.754	1.08951	0.208968	0.199698	0.166445	0.505376	0.447133	0.580705	0.850154	0.195749	0.0832227	0.373017	0.325595	0.548087	0.675646	0.1918	0	0.088855	0.161832	2.4086	6.3288	4.19201	0.674825	-0.0314125	1.97354	-0.742139	1.89959	-1.15822
			100	-10.105	39.2635	11.6398	-60.5595				0.148683	99.8786	104.994	26.7517	103.399	1.17616	0.225588	0.208458	0.165798	0.521281	0.438501	0.590053	0.842692	0.200129	0.0828989	0.385829	0.320421	0.560274	0.667677	0.1918	0	0.0975266	0.167032
[truncated: 2 more columns]
